# Supplementary material for: Effect of Wort Boiling System and Hopping Regime on Wort and Beer Stale-Flavor Aldehydes
Source: Foods. 2023 Aug 18;12(16):3111. doi: 10.3390/foods12163111 (PMC10453677; doi:10.3390/foods12163111)
Supplement: Supplementary file 1 [file foods-12-03111-s001.zip]

Archive with 1 entries (1 files):
- foods-2507197-supplementary.pdf
